# Supplementary material for: Effect of Pitfall Trap Spacing on Sample Independence in Ant Community Studies in Homogeneous Grasslands (Hymenoptera: Formicidae)
Source: Biology (Basel). 2026 May 11;15(10):762. doi: 10.3390/biology15100762 (PMC13203251; doi:10.3390/biology15100762)
Supplement: Supplementary file 1 [file biology-15-00762-s001.zip]

Archive with 1 entries (1 files):
- biology-4261552-supplementary.pdf
